# Supplementary material for: A C57BL/6J Fancg-KO Mouse Model Generated by CRISPR/Cas9 Partially Captures the Human Phenotype
Source: Int J Mol Sci. 2023 Jul 5;24(13):11129. doi: 10.3390/ijms241311129 (PMC10342586; doi:10.3390/ijms241311129)
Supplement: Supplementary file 1 [file ijms-24-11129-s001.zip]

Archive with 1 entries (1 files):
- ijms-2478066-supplementary.pdf
